# Supplementary material for: SARS-CoV-2 Entry Can Be Mimicked in C. elegans Expressing Human ACE2: A New Tool for Pharmacological Studies
Source: Viruses. 2025 Oct 18;17(10):1387. doi: 10.3390/v17101387 (PMC12567688; doi:10.3390/v17101387)
Supplement: Supplementary file 1 [file viruses-17-01387-s001.zip]

Archive with 1 entries (1 files):
- viruses-3908570-supplementary.pdf
